# Supplementary material for: Root mucilage enhances plant water use under combined soil and atmospheric drought
Source: Ann Bot. 2025 Aug 13;136(5-6):1131–42. doi: 10.1093/aob/mcaf182 (PMC12682819; doi:10.1093/aob/mcaf182)
Supplement: mcaf182_Supplementary_Data [file mcaf182_supplementary_data.zip]

Archive with 3 entries (3 files):
- Revised_Supplementary tables_AOB_2025_134.pdf
- Revised_supplementary_AOB_2025_134_Figure_S1.pdf
- Revised_supplementary_AOB_2025_134_Figure_S2.pdf
